# Supplementary material for: Identification of female-specific genetic variants for metabolic syndrome and its component traits to improve the prediction of metabolic syndrome in females
Source: BMC Med Genet. 2019 Jun 6;20:99. doi: 10.1186/s12881-019-0830-y (PMC6555714; doi:10.1186/s12881-019-0830-y)
Supplement: Supplementary file 1 — Table S1. Metabolic syndrome associated loci in females. Association results of these loci were shown in the discovery stage (KARE), replication stage (Rural1816, Rural3667, and HEXA), and overall meta-analysis, respectively. (XLSX 13 kb) [file 12881_2019_830_MOESM1_ESM.xlsx]

## Sheet: Suppl_table1
Table S1. Metabolic syndrome associated loci in females. Association results of these loci were shown in the discovery stage (KARE), replication stage (Rural1816, Rural3667, and HEXA), and overall meta-analysis, respectively.
CHR	SNP	BP (GRCh37)	Gene	EA	EAF	KARE					Rural1816					Rural3667					HEXA					Overall (female)
						OR	L95	U95	P		OR	L95	U95	P		OR	L95	U95	P		OR	L95	U95	P		OR	L95	U95	Pmeta	PHet	N
1	rs2209363	187163851	LINC01036	C	0.1799	0.6718	0.5364	0.8414	0.0005318		-	-	-	-		0.7158	0.5502	0.9312	0.01273		-	-	-	-		0.690044	0.581635	0.818659	2.11e-05	0.7196	2496
2	rs768072	160233383	BAZ2B	T	0.2536	0.7235	0.5992	0.8736	0.0007656		-	-	-	-		0.7229	0.5634	0.9277	0.01077		-	-	-	-		0.72325	0.622301	0.840576	2.413e-05	0.9958	2596
2	rs284544	217309111	SMARCAL1	A	0.21115	1.507	1.218	1.866	0.0001646		-	-	-	-		1.357	1.054	1.747	0.01772		-	-	-	-		1.44268	1.2256	1.69821	1.056e-05	0.5345	2572
2	rs284541	217368839	RPL37A	T	0.19715	1.509	1.21	1.882	0.0002559		-	-	-	-		1.337	1.03	1.734	0.02897		-	-	-	-		1.43462	1.21232	1.69768	2.664e-05	0.4871	2531
2	rs2012243	217412087	LOC101928180	A	0.20605	1.499	1.213	1.852	0.0001772		-	-	-	-		1.301	1.012	1.671	0.03978		-	-	-	-		1.41312	1.20214	1.66113	2.77e-05	0.3971	2599
6	rs10947646	36881535	C6orf89	G	0.0196433	0.3335	0.1848	0.6018	0.000266		82250000	0	inf	0.9976		-	-	-	-		0.351	0.1233	0.9987	0.04972		0.337632	0.201955	0.564459	3.463e-05	0.9965	3196
8	rs2283113	17880243	PCM1	A	0.47495	1.316	1.112	1.559	0.001416		-	-	-	-		1.313	1.063	1.622	0.01148		-	-	-	-		1.31482	1.15234	1.50021	4.769e-05	0.9867	2524
9	rs16923249	5592145	PDCD1LG2-RIC1	A	0.0293633	0.4373	0.2761	0.6928	0.0004255		78720000	0	inf	0.997		-	-	-	-		0.3927	0.1698	0.9083	0.02889		0.426561	0.284971	0.638501	3.463e-05	0.976	3214
13	rs9568558	51810953	FAM124A	G	0.2579	1.334	1.092	1.63	0.004773		-	-	-	-		1.39	1.078	1.793	0.01111		1.235	0.9498	1.605	0.1151		1.32234	1.1553	1.51353	4.975e-05	0.8125	3436
13	rs9516416	95103694	DCT	C	0.127733	0.6842	0.5327	0.8788	0.002956		0.6842	0.298	1.571	0.3709		-	-	-	-		0.5509	0.3764	0.8064	0.002163		0.643457	0.525314	0.788171	2.044e-05	0.6407	3166
13	rs6492111	109055846	TNFSF13B-MYO16	C	0.01798	0.3511	0.1727	0.7137	0.003833		0.956023	0.121139	7.54486	0.9658		-	-	-	-		0.30722	0.146795	0.642965	0.001739		0.350218	0.213128	0.575489	3.465e-05	0.5979	3176
16	rs4072617	20178590	GPR139	A	0.1866	1.364	1.105	1.684	0.003827		1.414	0.552	3.622	0.4703		1.359	1.03	1.794	0.03019		1.537	1.158	2.039	0.002914		1.40579	1.21886	1.6214	2.843e-06	0.9148	3954
19	rs8107274	37285393	ZNF790	C	0.026025	4.559	1.934	10.75	0.0005274		-	-	-	-		2.258	1.184	4.307	0.01342		-	-	-	-		2.9113	1.73799	4.87672	4.918e-05	0.1997	2579
21	rs2827976	24600783	LOC105372747	G	0.192433	0.6946	0.5649	0.854	0.000547		0.6143	0.3166	1.192	0.1495		-	-	-	-		0.7161	0.5229	0.9807	0.03737		0.695169	0.588257	0.821513	1.992e-05	0.9193	3205
Information for the SNP ID and chromosomal position is based on NCBI genome build 37/hg19. The sign '-' indicates 'data not available'. CHR, chromosome; BP, Physical position (base-pair); EA, effect allele; EAF, effect allele frequency; OR, Odds Ratio; L95, Lower bound on 95% confidence interval for OR; U95, Upper bound on 95% confidence interval for OR; PHet, heterogeneity p-value.
