# Supplementary material for: Identification of female-specific genetic variants for metabolic syndrome and its component traits to improve the prediction of metabolic syndrome in females
Source: BMC Med Genet. 2019 Jun 6;20:99. doi: 10.1186/s12881-019-0830-y (PMC6555714; doi:10.1186/s12881-019-0830-y)
Supplement: Supplementary file 2 — Table S2. Genetic loci associated with MetS component traits in females. Association results of these loci were shown in the discovery stage (KARE), replication stage (Rural1816, Rural3667, and HEXA), and overall meta-analysis, respectively. (XLSX 18 kb) [file 12881_2019_830_MOESM2_ESM.xlsx]

## Sheet: Suppl_table2
Table S2. Genetic loci associated with MetS component traits in females. Association results of these loci were shown in the discovery stage (KARE), replication stage (Rural1816, Rural3667, and HEXA), and overall meta-analysis, respectively.
Trait	CHR	SNP	BP (GRCh37)	Candidate gene	EA	EAF		KARE				Rural1816				Rural3667				HEXA				Overall meta (feamle)
								BETA	SE	P		BETA	SE	P		BETA	SE	P		BETA	SE	P		BETA	SE	Pmeta	PHet	N
Waist	1	rs6683379	223906421	CAPN2 (intron)	A	0.47795		-0.6318	0.178	0.0003898		-	-	-		-	-	-		-0.6766	0.2496	0.006774		-0.6469	0.1449	8.053e-06	0.8838	6690
	8	rs921449	34967179	LOC105379369 (down)	A	0.317225		0.5086	0.1925	0.008255		0.4903	0.4455	0.2714		0.4914	0.288	0.08812		0.8485	0.271	0.001769		0.5836	0.1317	9.288e-06	0.7402	9819
	20	rs6029818	40409163	CHD6 (up)	A	0.238175		0.6586	0.2103	0.001744		0.9557	0.4616	0.03868		0.4768	0.3072	0.1207		0.5896	0.2908	0.0427		0.6315	0.1418	8.465e-06	0.8532	9779
FPG	2	rs10171377	77437279	LRRTM4 (intron)	G	0.31185		-1.373	0.4694	0.003459						-1.029	0.3006	0.0006274		-	-	-		-1.13	0.2531	8.191e-06	0.5371	6556
	3	rs6801331	124918754	SLC12A8 (intron)	t	0.111875		1.942	0.6706	0.003798		-0.1159	2.807	0.9671		1.47	0.4506	0.001124		1.59	1.29	0.2179		1.5869	0.3563	8.446e-06	0.8695	9786
	8	rs7821492	77823083	ZFHX4/PEX2 (intergenic)	C	0.0211733		7.747	2.045	0.000154		-1.954	5.72	0.7327		-	-	-		10.67	2.669	6.596e-05		8.0246	1.5616	2.767e-07	0.1324	7202
	10	rs12783001	65091110	JMJD1C (intron)	C	0.0167967		6.462	1.756	0.000236		1.332	6.811	0.845		-	-	-		9.078	3.145	0.003932		6.8063	1.4958	5.355e-06	0.5471	7481
	11	rs571911	126481440	KIRREL3 (intron)	C	0.420767		-1.593	0.425	0.0001808		-3.753	1.88	0.04621		-	-	-		-2.028	0.828	0.01441		-1.76	0.3707	1.943e-06	0.5009	7497
	12	rs17125610	62392548	FAM19A2 (intron)	A	0.103347		2.491	0.6611	0.0001667		3.078	3.23	0.3409		-	-	-		2.908	1.35	0.03133		2.5882	0.5839	9.325e-06	0.9509	7453
	21	rs455489	41939569	DSCAM (intron)	C	0.0232667		6.45	1.306	8.236e-07		0.4514	7.535	0.9522		-	-	-		8.488	2.44	0.0005152		6.7566	1.1382	2.919e-09	0.5329	7442
SBP	5	rs10474306	89069875	LOC105379076 (intron)	G	0.143767		1.749	0.5241	0.0008545		2.455	1.165	0.03539		-	-	-		1.39	0.6397	0.02988		1.6966	0.3829	9.372e-06	0.7177	7531
	5	rs316224	96414272	LIX1-AS1 (intron)	A	0.294533		1.418	0.4084	0.0005195		0.6793	0.8997	0.4504		-	-	-		1.303	0.4758	0.006249		1.296	0.293	9.719e-06	0.756	7660
	6	rs393628	5109119	LYRM4 (intron)	T	0.08903		1.855	0.7049	0.008535		-	-	-		2.049	0.5657	0.0002996		-	-	-		1.973	0.4412	7.75e-06	0.83	6657
	7	rs4419754	79337748	LOC105375370 (intron)	C	0.05022		-3.144	0.8652	0.0002825		-	-	-		-2.639	0.7776	0.0007029		-	-	-		-2.86	0.5783	7.301e-07	0.6642	6700
	15	rs16973236	82235114	LOC102724001 (intron)	G	0.16625		1.853	0.4974	0.000198		-	-	-		-	-	-		1.476	0.5787	0.01085		1.6928	0.3772	7.199e-06	0.6213	6668
	17	rs3888658	64473272	PRKCA (intron)	A	0.3057		-1.318	0.4039	0.001106		-1.269	0.9234	0.1697		-	-	-		-1.283	0.4649	0.005826		-1.2996	0.2895	7.165e-06	0.9978	7657
DBP	12	rs7315532	9483063	LOC105369649 (down)	C	0.369		0.6886	0.2384	0.003884		0.9891	0.5327	0.06368		-	-	-		0.8937	0.3126	0.004289		0.7893	0.1786	9.886e-06	0.8063	7654
	14	rs2415841	44650411	LINC02307 (up)	C	0.04655		1.937	0.63	0.002117		-	-	-		1.757	0.4873	0.0003177		-	-	-		1.8244	0.3855	2.211e-06	0.8212	6647
	16	rs1364120	83740126	CDH13 (intron)	G	0.3247		-0.8178	0.2477	0.0009696		-	-	-		-0.7294	0.2359	0.002016		-	-	-		-0.77	0.1708	6.303e-06	0.7961	6904
HDLC	11	rs7115583	116784376	SIK3 (intron)	T	0.1506		1.536	0.2919	1.49e-07		-	-	-		0.8768	0.4214	0.03756		-	-	-		1.3223	0.24	3.579e-08	0.1985	6905
	11	rs11216315	117080640	PCSK7 (intron)	G	0.132533		1.172	0.3117	0.0001716		1.535	0.7156	0.03219		-	-	-		0.8708	0.6183	0.1592		1.1667	0.2594	6.873e-06	0.7811	7649
	13	rs4883839	69720694	na	T	0.281533		0.8405	0.2275	0.0002234		0.2109	0.549	0.701		-	-	-		1.333	0.4528	0.003289		0.8519	0.1906	7.871e-06	0.2873	7633
	16	rs6497373	19460842	TMC5 (intron)	A	0.1571		-1.149	0.2802	4.165e-05		-0.2921	0.647	0.6518		-	-	-		-1.2	0.5734	0.03646		-1.0449	0.2346	8.447e-06	0.4573	7650
	18	rs11082766	47132464	LIPG (down)	T	0.2661		0.7889	0.2325	0.0006978		1.001	0.5464	0.06737		-	-	-		1.627	0.4619	0.0004372		0.9637	0.1941	6.893e-07	0.2682	7649
	19	rs6508974	41733145	AXL (intron)	C	0.367967		0.8505	0.214	7.189e-05		1.258	0.4944	0.01109		-	-	-		0.6471	0.4173	0.1211		0.8663	0.1777	1.088e-06	0.6347	7652
	20	rs6046295	19727038	SLC24A3/RIN2 (intergenic)	A	0.050215		1.957	0.4783	4.331e-05		0.6654	1.018	0.5135		2.186	0.6989	0.00178		-0.3592	0.992	0.7173		1.5842	0.345	4.403e-06	0.1115	9819
TG	1	rs3766235	47049747	MKNK1 (intron)	C	0.03036		14.06	5.333	0.008413		-	-	-		22.36	5.881	0.0001476		-	-	-		17.8054	3.9506	6.574e-06	0.2958	6893
	1	rs11208004	63145439	DOCK7 (intron)	A	0.1731		-9.453	2.484	0.0001435		-	-	-		-6.505	2.689	0.01562		-	-	-		-8.0956	1.8246	9.127e-06	0.4206	6730
	5	rs1092913	10467702	ROPN1L (intron)	G	0.292133		6.596	1.988	0.0009133		15.39	5.472	0.005005		-	-	-		7.421	2.334	0.001497		7.5431	1.4587	2.325e-07	0.3188	7658
	6	rs3132722	29867174	LOC105375010 (up)	T	0.25945		6.586	2.022	0.001132		-	-	-		7.325	2.379	0.002099		-	-	-		6.8959	1.5407	7.61e-06	0.8129	6629
	9	rs1381151	24957550	na	A	0.123		8.094	2.727	0.003015		-	-	-		10.51	3.111	0.0007378		-	-	-		9.1438	2.0507	8.239e-06	0.5592	6876
	12	rs710698	70369918	MYRFL (down)	G	0.2966		6.013	1.993	0.002564		-	-	-		7.927	2.25	0.0004349		-	-	-		6.8545	1.4919	4.338e-06	0.5243	6664
	14	rs17124780	52425506	GNG2 (intron)	G	0.289925		-5.934	2.017	0.00328		-15.92	5.383	0.003183		-5.473	2.29	0.01693		-7.396	2.355	0.001712		-6.73	1.2391	5.519e-08	0.3271	9920
	16	rs179604	13814473	SHISA9/ERCC4 (intergenic)	T	0.492267		-7.357	1.803	4.588e-05		-10.91	4.986	0.0289		-	-	-		-2.888	2.144	0.1782		-5.8902	1.3299	9.467e-06	0.1623	7655
	22	rs1065314	33258288	SYN3 (intron)/TIMP3 (3'-utr)	C	0.064605		16.89	4.096	3.812e-05		-	-	-	-	12.49	3.897	0.001367		-	-	-		14.5805	2.8233	2.413e-07	0.4364	6738
Information for the SNP ID and chromosomal position is based on NCBI genome build 37/hg19. The sign '-' indicates 'data not available'. CHR, chromosome; BP, Physical position (base-pair); EA, effect allele; EAF, effect allele frequency; SE, standard error; PHet, heterogeneity p-value; N, sample size; FPG, fasting plasma glucose; SBP, systolic blood presure; DBP, diastolic blood presure; HDLC, hig…
