# Supplementary material for: Identification of female-specific genetic variants for metabolic syndrome and its component traits to improve the prediction of metabolic syndrome in females
Source: BMC Med Genet. 2019 Jun 6;20:99. doi: 10.1186/s12881-019-0830-y (PMC6555714; doi:10.1186/s12881-019-0830-y)
Supplement: Supplementary file 3 — Table S3. Metabolic syndrome associated loci in males. Association results of these loci were shown in the discovery stage (KARE), replication stage (Rural1816, Rural3667, and HEXA), and overall meta-analysis, respectively. (XLSX 15 kb) [file 12881_2019_830_MOESM3_ESM.xlsx]

## Sheet: Suppl_Table3
Table S3. Metabolic syndrome associated loci in males. Association results of these loci were shown in the discovery stage (KARE), replication stage (Rural1816, Rural3667, and HEXA), and overall meta-analysis, respectively.
CHR	SNP	BP (GRCh37)	Gene	EA	EAF	Discovery stage			Replication stage									Overall (male)						Consequence
						KARE			Rural1816			Rural3667			HEXA
						OR	P		OR	P		OR	P		OR	P		OR	L95	U95	Pmeta	PHet	N
2	rs3768649	153003104	STAM2	c	0.2311	0.7015	9.945e-05		0.8531	0.5674		-	-		0.7285	0.02462		0.718636	0.621855	0.83048	7.522e-06	0.7944	2362	intron
3	rs16836573	131102776	NUDT16	G	0.07335	1.523	0.005475		1.316	0.4942		1.815	0.01489		1.551	0.04068		1.56534	1.27068	1.92831	2.562e-05	0.8994	2806	3'utr
3	rs1442583	137511135	SOX14	a	0.2254	1.363	0.001237		-	-		1.603	0.00278		-	-		1.4239	1.21249	1.67217	1.624e-05	0.38	1821	down
6	rs1171114	84227646	PRSS35	t	0.376	1.328	0.0003286		1.595	0.07104		-	-		1.256	0.06428		1.32287	1.166	1.50084	1.405e-05	0.7039	2355	intron
8	rs6586891	19914598	LPL-SLC18A1	a	0.318	0.7407	0.0003036		0.9053	0.6728		-	-		0.7664	0.02762		0.760028	0.668197	0.864479	2.996e-05	0.7216	2362	intergenic
8	rs3802226	143922788	GML	t	0.2806	0.7587	0.001692		-	-		-	-		0.7128	0.005535		0.742673	0.645685	0.854229	3.056e-05	0.6782	2002	intron
9	rs7027906	73281358	TRPM3	a	0.1891	0.7658	0.007519		0.6272	0.08354		0.7621	0.1189		0.7159	0.02327		0.742301	0.64473	0.854639	3.45e-05	0.9029	2841	intron
11	rs2075291	116661392	APOA5	a	0.04123	1.887	0.001957		-	-		2.592	5.915e-05		-	-		2.16128	1.59473	2.9291	6.726e-07	0.3113	1816	missense
13	rs1542868	85595006	none	C	0.4958	1.314	0.0002625		-	-		1.295	0.04488		-	-		1.30918	1.15303	1.48648	3.182e-05	0.9222	1929	intergenic
18	rs1460508	41473646	LOC105372088	G	0.445	1.329	0.0002701		1.083	0.726		-	-		1.307	0.02217		1.30226	1.15234	1.47168	2.335e-05	0.6941	2344	intron
Information for the SNP ID and chromosomal position is based on NCBI genome build 37/hg19. The sign '-' indicates 'data not available'. CHR, chromosome; BP, Physical position (base-pair); EA, effect allele; EAF, effect allele frequency; OR, Odds Ratio; L95, Lower bound on 95% confidence interval for OR; U95, Upper bound on 95% confidence interval for OR; PHet, heterogeneity p-value.
