# Supplementary material for: Identification of female-specific genetic variants for metabolic syndrome and its component traits to improve the prediction of metabolic syndrome in females
Source: BMC Med Genet. 2019 Jun 6;20:99. doi: 10.1186/s12881-019-0830-y (PMC6555714; doi:10.1186/s12881-019-0830-y)
Supplement: Supplementary file 4 — Table S4. Logistic regression model for MetS using male-specific GRS. (XLSX 10 kb) [file 12881_2019_830_MOESM4_ESM.xlsx]

## Sheet: Table4
Table S4. Logistic regression model for MetS using male-specific GRS.
Prediction model for MetS	Study	Group	Sample size (case/control)	Logistic PGRS-value	OR (95% CI)	AUC
GRS	discovery (KARE)	male	1094 (499/595)	2e-16	1.35 (1.26-1.44)	0.6569
		female	1386 (887/499)	0.013	1.08 (1.02-1.14)	0.5373
AUC, area under the curve; GRS, genetic risk score
